# Supplementary material for: Cellulose-g-poly(2-(dimethylamino)ethylmethacrylate) Hydrogels: Synthesis, Characterization, Antibacterial Testing and Polymer Electrolyte Application
Source: Gels. 2022 Oct 7;8(10):636. doi: 10.3390/gels8100636 (PMC9601901; doi:10.3390/gels8100636)
Supplement: Supplementary file 1 [file gels-08-00636-s001.zip]

Archive with 1 entries (1 files):
- gels-1892031-supplementary.pdf
